# Supplementary material for: ﻿Carexqingyuanensis (Cyperaceae), a new species from Guangdong, China
Source: PhytoKeys. 2024 Apr 25;241:155–68. doi: 10.3897/phytokeys.241.117734 (PMC11066503; doi:10.3897/phytokeys.241.117734)
Supplement: XML Treatment for Carex qingyuanensis [file phytokeys.241.117734-treatment1.xml]

<!DOCTYPE tp:taxon-treatment
  PUBLIC "-//TaxonX//DTD Taxonomic Treatment Publishing DTD v0 20100105//EN" "tax-treatment-NSO.dtd">
<tp:taxon-treatment xmlns:tp="http://www.plazi.org/taxpub"><tp:treatment-meta><kwd-group><label>Taxon classification</label><kwd>
              <named-content content-type="kingdom">Plantae</named-content>
            </kwd></kwd-group><mixed-citation publication-type="journal"><person-group><name><surname>Li</surname><given-names>Ya-Li</given-names></name><name><surname>Deng</surname><given-names>Shuang-Wen</given-names></name><name><surname>Luo</surname><given-names>Jin-Chu</given-names></name><name><surname>Li</surname><given-names>Ming-Xia</given-names></name><name><surname>Zou</surname><given-names>Li-Ting</given-names></name><name><surname>Zeng</surname><given-names>Qiu-Gen</given-names></name><name><surname>Chen</surname><given-names>Hong-Feng</given-names></name></person-group><article-title>﻿<italic><tp:taxon-name><tp:taxon-name-part taxon-name-part-type="genus" reg="Carex">Carex</tp:taxon-name-part><tp:taxon-name-part taxon-name-part-type="species" reg="qingyuanensis">qingyuanensis</tp:taxon-name-part></tp:taxon-name></italic> (<tp:taxon-name><tp:taxon-name-part taxon-name-part-type="family">Cyperaceae</tp:taxon-name-part></tp:taxon-name>), a new species from Guangdong, China</article-title><source>PhytoKeys</source><day>25</day><month>04</month><year>2024</year><volume>241</volume><fpage>155</fpage><lpage>168</lpage><pub-id pub-id-type="doi">10.3897/phytokeys.241.117734</pub-id></mixed-citation></tp:treatment-meta><tp:nomenclature><label>﻿</label><tp:taxon-name>
            <object-id xmlns:xlink="http://www.w3.org/1999/xlink" content-type="arpha" xlink:type="simple">B20A9870-240D-50CC-B3F4-2FF3385CFFB6</object-id>
            <tp:taxon-name-part taxon-name-part-type="genus" reg="Carex">Carex</tp:taxon-name-part>
            <tp:taxon-name-part taxon-name-part-type="species" reg="qingyuanensis">qingyuanensis</tp:taxon-name-part>
            <object-id xmlns:xlink="http://www.w3.org/1999/xlink" content-type="ipni" xlink:type="simple">urn:lsid:ipni.org:names:77340693-1</object-id>
          </tp:taxon-name><tp:taxon-authority>Y.L. Li &amp; H.F. Chen</tp:taxon-authority><tp:taxon-status xmlns:xlink="http://www.w3.org/1999/xlink" xlink:type="simple">sp. nov.</tp:taxon-status></tp:nomenclature><tp:treatment-sec sec-type="material" id="SECID0EGXAG"><title>Type.</title><p>China. Guangdong Province, Qingyuan City, Qingxin District, Bijia Mountain Forest Farm, <named-content xmlns:xlink="http://www.w3.org/1999/xlink" content-type="dwc:verbatimCoordinates" xlink:type="simple"><named-content content-type="geo-json" specific-use="{&#34;type&#34;:&#34;Point&#34;,&#34;coordinates&#34;:[113.051944,23.829167]}" id="NCID0EPXAG" xlink:type="simple">23°49′45″N, 113°03′07″E</named-content></named-content>, 600 m elev., in the forest, on the rocks, 18 November 2022, <italic>Li Yali</italic> &amp; <italic>Chen Hongfeng LYL0012</italic> (holotype: IBSC; isotype: IBSC) (Figs <xref ref-type="fig" rid="F1">1</xref>, <xref ref-type="fig" rid="F2">2</xref>).</p><fig id="F1" position="float" orientation="portrait"><object-id xmlns:xlink="http://www.w3.org/1999/xlink" content-type="doi" xlink:type="simple">10.3897/phytokeys.241.117734.figure1</object-id><object-id xmlns:xlink="http://www.w3.org/1999/xlink" content-type="arpha" xlink:type="simple">952CB843-DBF1-52DA-80EB-94F79C8D6C0E</object-id><label>Figure 1.</label><caption><p><bold>A</bold><italic><tp:taxon-name><tp:taxon-name-part taxon-name-part-type="genus" reg="Carex">Carex</tp:taxon-name-part><tp:taxon-name-part taxon-name-part-type="species" reg="qingyuanensis">qingyuanensis</tp:taxon-name-part></tp:taxon-name></italic><bold>B</bold> abaxial and adaxial surface of leaf blade <bold>C</bold> culm <bold>D, E</bold> spikes <bold>F</bold> adaxial surface of pistillate glume <bold>G</bold> abaxial surface of pistillate glume <bold>H</bold> adaxial surface of staminate glume <bold>I</bold> abaxial surface of staminate glume <bold>J, K</bold> staminate flower <bold>L</bold> anther <bold>M</bold> perigynium <bold>N</bold> stigmas <bold>O, P</bold> nutlets <bold>Q</bold> the transection of nutlet. Drawn by Mrs. Liu Yunxiao based on <italic>Li Yali &amp; Chen Hongfeng LYL0012</italic>.</p></caption><graphic xmlns:xlink="http://www.w3.org/1999/xlink" xlink:href="phytokeys-241-155_article-117734__-g001.jpg" position="float" orientation="portrait" xlink:type="simple" id="oo_1032528.jpg"><uri content-type="original_file" xlink:type="simple">https://binary.pensoft.net/fig/1032528</uri></graphic></fig><fig id="F2" position="float" orientation="portrait"><object-id xmlns:xlink="http://www.w3.org/1999/xlink" content-type="doi" xlink:type="simple">10.3897/phytokeys.241.117734.figure2</object-id><object-id xmlns:xlink="http://www.w3.org/1999/xlink" content-type="arpha" xlink:type="simple">1CFBCAC8-4115-54AF-8DD9-7D80B13B4B87</object-id><label>Figure 2.</label><caption><p><bold>A</bold> habitat of <italic><tp:taxon-name><tp:taxon-name-part taxon-name-part-type="genus" reg="Carex">Carex</tp:taxon-name-part><tp:taxon-name-part taxon-name-part-type="species" reg="qingyuanensis">qingyuanensis</tp:taxon-name-part></tp:taxon-name></italic><bold>B</bold> infructescence of <italic><tp:taxon-name><tp:taxon-name-part taxon-name-part-type="genus" reg="Carex">C.</tp:taxon-name-part><tp:taxon-name-part taxon-name-part-type="species" reg="qingyuanensis">qingyuanensis</tp:taxon-name-part></tp:taxon-name></italic><bold>C</bold> infructescence of <italic><tp:taxon-name><tp:taxon-name-part taxon-name-part-type="genus" reg="Carex">C.</tp:taxon-name-part><tp:taxon-name-part taxon-name-part-type="species" reg="peliosanthifolia">peliosanthifolia</tp:taxon-name-part></tp:taxon-name></italic><bold>D</bold> inflorescence of <italic><tp:taxon-name><tp:taxon-name-part taxon-name-part-type="genus" reg="Carex">C.</tp:taxon-name-part><tp:taxon-name-part taxon-name-part-type="species" reg="qingyuanensis">qingyuanensis</tp:taxon-name-part></tp:taxon-name></italic><bold>E</bold> inflorescence of <italic><tp:taxon-name><tp:taxon-name-part taxon-name-part-type="genus" reg="Carex">C.</tp:taxon-name-part><tp:taxon-name-part taxon-name-part-type="species" reg="peliosanthifolia">peliosanthifolia</tp:taxon-name-part></tp:taxon-name></italic><bold>F</bold> spikes of <italic><tp:taxon-name><tp:taxon-name-part taxon-name-part-type="genus" reg="Carex">C.</tp:taxon-name-part><tp:taxon-name-part taxon-name-part-type="species" reg="qingyuanensis">qingyuanensis</tp:taxon-name-part></tp:taxon-name></italic><bold>G</bold> spike of <italic><tp:taxon-name><tp:taxon-name-part taxon-name-part-type="genus" reg="Carex">C.</tp:taxon-name-part><tp:taxon-name-part taxon-name-part-type="species" reg="peliosanthifolia">peliosanthifolia</tp:taxon-name-part></tp:taxon-name></italic><bold>H</bold> short beak of <italic><tp:taxon-name><tp:taxon-name-part taxon-name-part-type="genus" reg="Carex">C.</tp:taxon-name-part><tp:taxon-name-part taxon-name-part-type="species" reg="qingyuanensis">qingyuanensis</tp:taxon-name-part></tp:taxon-name></italic><bold>I</bold> long beak of <italic><tp:taxon-name><tp:taxon-name-part taxon-name-part-type="genus" reg="Carex">C.</tp:taxon-name-part><tp:taxon-name-part taxon-name-part-type="species" reg="peliosanthifolia">peliosanthifolia</tp:taxon-name-part></tp:taxon-name></italic><bold>J</bold> immature nutlets + base thickened style of <italic><tp:taxon-name><tp:taxon-name-part taxon-name-part-type="genus" reg="Carex">C.</tp:taxon-name-part><tp:taxon-name-part taxon-name-part-type="species" reg="qingyuanensis">qingyuanensis</tp:taxon-name-part></tp:taxon-name></italic><bold>K</bold> immature nutlets + unthickened style of <italic><tp:taxon-name><tp:taxon-name-part taxon-name-part-type="genus" reg="Carex">C.</tp:taxon-name-part><tp:taxon-name-part taxon-name-part-type="species" reg="peliosanthifolia">peliosanthifolia</tp:taxon-name-part></tp:taxon-name></italic>.</p></caption><graphic xmlns:xlink="http://www.w3.org/1999/xlink" xlink:href="phytokeys-241-155_article-117734__-g002.jpg" position="float" orientation="portrait" xlink:type="simple" id="oo_1032529.jpg"><uri content-type="original_file" xlink:type="simple">https://binary.pensoft.net/fig/1032529</uri></graphic></fig></tp:treatment-sec><tp:treatment-sec sec-type="diagnosis" id="SECID0ES5AG"><title>Diagnosis.</title><p>The new species is similar to <italic><tp:taxon-name><tp:taxon-name-part taxon-name-part-type="genus" reg="Carex">Carex</tp:taxon-name-part><tp:taxon-name-part taxon-name-part-type="species" reg="peliosanthifolia">peliosanthifolia</tp:taxon-name-part></tp:taxon-name></italic> F. T. Wang &amp; Tang ex P. C. Li, but differs by having inflorescence branches racemose, single (rarely binate or ternate), one (rarely two or three) spiked, (vs. binate or ternate, one-three spiked), male part of spikes short-cylindrical or linear-cylindrical and slightly or much longer than female part (vs. just male part short-cylindrical and slightly longer than female part); style base thickened (vs. not thickened); beak short and slightly curved (vs. long and excurved).</p></tp:treatment-sec><tp:treatment-sec sec-type="description" id="SECID0ED6AG"><title>Description.</title><p>Perennial herbs. Rhizome stoloniferous, woody. Culms lateral, trigonous, loosely pubescent, base with brown sheaths, 15–60 cm tall. Leaves basal and cauline; basal leaves 1(2–3) tufted on rhizome node; petiole 15–25 cm long, folded, glabrous; blades narrowly elliptical, 18–30 × 2.5–5 cm, glabrous or scabrid on abaxial veins, replicate, base attenuate, apex acuminate; cauline leaves pale greenish-white with dense brown spots and short lines, spathe-like, pubescent. Involucral bracts spathe-like. Panicle compound; inflorescence branches racemose, 5–8 branched, single (rarely binate or ternate), 1 (rarely 2 or 3) spiked; peduncles of inflorescence branches tenuous, 0.5–8 cm long, densely pubescent; bractlets glume-like, ovate-oblong, ca. 3.5 mm long. Spikes bisexual, densely flowered, androgynous; spikes 6–15 mm long, male part short-cylindrical to linear-cylindrical, slightly or much longer than female part, with ca. 15–40 staminate flowers; female part with 6–25 pistillate flowers. Staminate glumes pale yellow laterally with dense spots and short lines, pale green at middle, ovate–lanceolate, ca. 3 mm long, membranous, 3–veined, apex acuminate; pistillate glumes similar to staminate glumes. stamens 3, filaments basally connate, 0.5–3 mm long, longer or remarkably shorter than staminate glumes; anther yellow, 1 × 0.2 mm, pollen 0.2 mm wide; perigynium pale yellowish-white with brown spots and short lines, horizontally patent, elliptical, trigonous, 2.6–3.3 mm long, membranous, glabrous, with many raised veins, base subrounded, apex attenuate into a slightly curved beak, ca. 0.5 mm long. Nutlets brown at maturity, tightly enveloped, elliptical, trigonous or base obliquely truncate, 1–2 mm long; style suberect, base thickened; stigmas 3.</p></tp:treatment-sec><tp:treatment-sec sec-type="phenology" id="SECID0EI6AG"><title>Phenology.</title><p>Flowering from August to November. Fruiting from December to February.</p></tp:treatment-sec><tp:treatment-sec sec-type="etymology" id="SECID0EN6AG"><title>Etymology.</title><p>The term “qingyuanensis” originates from the location where the type specimen was collected.</p></tp:treatment-sec><tp:treatment-sec sec-type="distribution" id="SECID0E36AG"><title>Distribution and habitat.</title><p><italic><tp:taxon-name><tp:taxon-name-part taxon-name-part-type="genus" reg="Carex">Carex</tp:taxon-name-part><tp:taxon-name-part taxon-name-part-type="species" reg="qingyuanensis">qingyuanensis</tp:taxon-name-part></tp:taxon-name></italic> is known only from Bijia Mountain Forest Farm, Qingxin District, Qingyuan City, Guangdong Province, China. It grows on rocky terrain within the forest at an elevation of 600 m (Fig. <xref ref-type="fig" rid="F2">2A</xref>).</p></tp:treatment-sec><tp:treatment-sec sec-type="conservation status" id="SECID0ERABG"><title>Conservation status.</title><p>Currently, <italic><tp:taxon-name><tp:taxon-name-part taxon-name-part-type="genus" reg="Carex">Carex</tp:taxon-name-part><tp:taxon-name-part taxon-name-part-type="species" reg="qingyuanensis">qingyuanensis</tp:taxon-name-part></tp:taxon-name></italic> is only known from its type locality, Bijia Mountain Forest Farm, Qingxin District, Qingyaun City, Guangdong Province, China, which covers an area of 2646.11 ha. Based on the IUCN Red List Criteria (<xref ref-type="bibr" rid="B11">IUCN 2022</xref>), the species could be assessed as Endangered (<abbrev xmlns:xlink="http://www.w3.org/1999/xlink" xlink:title="Endangered" id="ABBRID0EGBBG" xlink:type="simple">EN</abbrev>) or Vulnerable (<abbrev xmlns:xlink="http://www.w3.org/1999/xlink" xlink:title="Vulnerable" id="ABBRID0EKBBG" xlink:type="simple">VU</abbrev>). However, at present, it is more appropriate to classify it as Data Deficient (<abbrev xmlns:xlink="http://www.w3.org/1999/xlink" xlink:title="Data Deficient" id="ABBRID0EOBBG" xlink:type="simple">DD</abbrev>) due to the absence of field surveys conducted on the populations of this species.</p></tp:treatment-sec><tp:treatment-sec sec-type="material" id="SECID0ESBBG"><title>Additional specimens examined.</title><p>China. Guangdong: Qingyuan City, Qingxin District, Bijia Mountain Forest Farm, 18 November 2022, <italic>Li Yali &amp; Chen Hongfeng LYL0013</italic> (IBSC); Qingyuan City, Qingxin District, Bijia Mountain Forest Farm, 1 December 2022, <italic>Li Yali &amp; Chen Hongfeng LYL0014</italic> (IBSC).</p></tp:treatment-sec><ref-list><ref id="B11"><mixed-citation xmlns:xlink="http://www.w3.org/1999/xlink" xlink:type="simple">IUCN (<year>2022</year>) Guidelines for using the IUCN Red List Categories and Criteria. Version 15.1. Prepared by the Standards and Petitions Subcommittee. IUCN Red List of Threatened Speciess. [accessed on July 2022]</mixed-citation></ref></ref-list></tp:taxon-treatment>
